# Supplementary material for: Design and characterization of a synthetic minimal promoter for heterocyst-specific expression in filamentous cyanobacteria
Source: PLoS One. 2018 Sep 11;13(9):e0203898. doi: 10.1371/journal.pone.0203898 (PMC6133370; doi:10.1371/journal.pone.0203898)
Supplement: S3 File — Used for Fig 4. (XLSX) [file pone.0203898.s006.xlsx]

## Sheet: 0
	Well	Fluor	Target	Content	Sample	Biological Set Name	Cq	Cq Mean	Cq Std. Dev	Starting Quantity (SQ)	Log Starting Quantity	SQ Mean	SQ Std. Dev	Set Point	Well Note
	A01	SYBR	16S	Unkn	SS10	0Hr	7.26194	7.26194	0				0	65
	A02	SYBR	16S	Unkn	SS10	0Hr	7.34156	7.34156	0				0	65
	A03	SYBR	16S	Unkn	SS10	0Hr	7.54275	7.54275	0				0	65
	A04	SYBR	16S	Unkn-02	SS20	0Hr	6.87136	6.93411	0.14925					65
	A05	SYBR	16S	Unkn-02	SS20	0Hr	6.82649	6.93411	0.14925					65
	A06	SYBR	16S	Unkn-02	SS20	0Hr	7.10449	6.93411	0.14925					65
	A07	SYBR	16S	Unkn-03	SS30	0Hr	6.56891	6.49681	0.10009					65
	A08	SYBR	16S	Unkn-03	SS30	0Hr	6.53899	6.49681	0.10009					65
	A09	SYBR	16S	Unkn-03	SS30	0Hr	6.38253	6.49681	0.10009					65
	B01	SYBR	16S	Unkn-04	SS112	12 h	6.56792	6.71801	0.413806					65
	B02	SYBR	16S	Unkn-04	SS112	12 h	6.4002	6.71801	0.413806					65
	B03	SYBR	16S	Unkn-04	SS112	12 h	7.18592	6.71801	0.413806					65
	B04	SYBR	16S	Unkn-05	SS212	12 h	6.91062	6.93049	0.135137					65
	B05	SYBR	16S	Unkn-05	SS212	12 h	6.80639	6.93049	0.135137					65
	B06	SYBR	16S	Unkn-05	SS212	12 h	7.07446	6.93049	0.135137					65
	B07	SYBR	16S	Unkn-06	SS312	12 h	7.48059	7.22234	0.473036					65
	B08	SYBR	16S	Unkn-06	SS312	12 h	7.51005	7.22234	0.473036					65
	B09	SYBR	16S	Unkn-06	SS312	12 h	6.67639	7.22234	0.473036					65
	C01	SYBR	16S	NTC-07			39.4805	38.5981	0.764198					65
	C02	SYBR	16S	NTC-07			38.1548	38.5981	0.764198					65
	C03	SYBR	16S	NTC-07			38.159	38.5981	0.764198					65
	C04	SYBR	16S	Pos Ctrl-08	Genomic DNA		16.3375	16.2418	0.102099					65
	C05	SYBR	16S	Pos Ctrl-08	Genomic DNA		16.1344	16.2418	0.102099					65
	C06	SYBR	16S	Pos Ctrl-08	Genomic DNA		16.2536	16.2418	0.102099					65
	D01	SYBR	YFP	Unkn-09	SS10	0Hr	19.1296	19.6308	0.47226					65
	D02	SYBR	YFP	Unkn-09	SS10	0Hr	19.6955	19.6308	0.47226					65
	D03	SYBR	YFP	Unkn-09	SS10	0Hr	20.0674	19.6308	0.47226					65
	D04	SYBR	YFP	Unkn-10	SS20	0Hr	19.109	18.8352	0.24741					65
	D05	SYBR	YFP	Unkn-10	SS20	0Hr	18.6276	18.8352	0.24741					65
	D06	SYBR	YFP	Unkn-10	SS20	0Hr	18.7691	18.8352	0.24741					65
	D07	SYBR	YFP	Unkn-11	SS30	0Hr	18.679	18.6185	0.146582					65
	D08	SYBR	YFP	Unkn-11	SS30	0Hr	18.4513	18.6185	0.146582					65
	D09	SYBR	YFP	Unkn-11	SS30	0Hr	18.7251	18.6185	0.146582					65
	E01	SYBR	YFP	Unkn-12	SS112	12 h	16.0866	15.9927	0.110251					65
	E02	SYBR	YFP	Unkn-12	SS112	12 h	16.0202	15.9927	0.110251					65
	E03	SYBR	YFP	Unkn-12	SS112	12 h	15.8713	15.9927	0.110251					65
	E04	SYBR	YFP	Unkn-13	SS212	12 h	15.8443	15.7906	0.0684365					65
	E05	SYBR	YFP	Unkn-13	SS212	12 h	15.8139	15.7906	0.0684365					65
	E06	SYBR	YFP	Unkn-13	SS212	12 h	15.7135	15.7906	0.0684365					65
	E07	SYBR	YFP	Unkn-14	SS312	12 h	15.3695	15.4068	0.195606					65
	E08	SYBR	YFP	Unkn-14	SS312	12 h	15.2326	15.4068	0.195606					65
	E09	SYBR	YFP	Unkn-14	SS312	12 h	15.6184	15.4068	0.195606					65
	F01	SYBR	YFP	NTC-15			32.7894	32.6572	0.40529					65
	F02	SYBR	YFP	NTC-15			32.9798	32.6572	0.40529					65
	F03	SYBR	YFP	NTC-15			32.2023	32.6572	0.40529					65
	F04	SYBR	YFP	Pos Ctrl-16	Plastmid		10.1816	10.2306	0.067872					65
	F05	SYBR	YFP	Pos Ctrl-16	Plastmid		10.308	10.2306	0.067872					65
	F06	SYBR	YFP	Pos Ctrl-16	Plastmid		10.2021	10.2306	0.067872					65

## Sheet: Run Information
File Name	admin_2017-10-09 14-56-58_BR005669.pcrd
Created By User	admin
Notes
ID
Run Started	10/09/2017 12:57:17 UTC
Run Ended	10/09/2017 13:54:52 UTC
Sample Vol	25
Lid Temp	105
Protocol File Name	primer efficiency protocol YFP.prcl
Plate Setup File Name	Plate 9.10'.pltd
Base Serial Number	BR005669
Optical Head Serial Number	788BR06071
CFX Manager Version	3.1.1517.0823.
