# Supplementary material for: Design and characterization of a synthetic minimal promoter for heterocyst-specific expression in filamentous cyanobacteria
Source: PLoS One. 2018 Sep 11;13(9):e0203898. doi: 10.1371/journal.pone.0203898 (PMC6133370; doi:10.1371/journal.pone.0203898)
Supplement: S4 File — (XLSX) [file pone.0203898.s007.xlsx]

## Sheet: 20171222
12hours N2-fixing	Cell count		Chl02 YFP/cell Mean		Chl05 Auto/cell Mean					Vegetative	Heterocyst			Veg	Het
	Veg	Het	Veg	Het	Veg	Het			SynDIF-pSAW	2834.01	17060		STDV	209.334	1841.77
Synthetic-short1	190	75	2712.56	19010	34180	3681.89			UESynDIF-pSAW	6757.84	42830		STDV	2866.24	7248.37
Synthetic-short2	270	81	2713.75	16820	33740	4250.13					2.51055
Synthetic-short3	256	108	3075.73	15350	35680	2824.04				Veg	Het			Veg	Het
Synthetic-short Mean	#	#	2834.01	17060	34533.3	3585.35			SynDIF-pSAW	34533.3	3585.35		STDV	1017.12	717.929
STDV			209.334	1841.77	1017.12	717.929			UESynDIF-pSAW	41970	8635.94		STDV	3701.45	1398.87
Synthetic-long1	617	341	6844.79	49050	38040	7252.78
Synthetic-long2	381	217	3849.11	34870	45390	8605.04
Synthetic-long3	437	330	9579.62	44570	42480	10050
Synthetic-long Mean	#	#	6757.84	42830	41970	8635.94
STDV			2866.24	7248.37	3701.45	1398.87
